# Supplementary material for: Demand prediction for shared bicycles around metro stations incorporating STAGCN
Source: PLoS One. 2025 Jul 15;20(7):e0328452. doi: 10.1371/journal.pone.0328452 (PMC12262888; doi:10.1371/journal.pone.0328452)
Supplement: S1 File — (ZIP) [file pone.0328452.s001.zip]

Archive with 66 entries (56 files):
- code/
- code/.idea/
- code/.idea/.gitignore
- code/.idea/informer.iml
- code/.idea/inspectionProfiles/
- code/.idea/inspectionProfiles/profiles_settings.xml
- code/.idea/misc.xml
- code/.idea/modules.xml
- code/.idea/workspace.xml
- code/data/
- code/Informer.py
- code/layers/
- code/layers/__init__.py
- code/layers/__pycache__/
- code/layers/__pycache__/__init__.cpython-310.pyc
- code/layers/__pycache__/__init__.cpython-37.pyc
- code/layers/__pycache__/__init__.cpython-39.pyc
- code/layers/__pycache__/Embed.cpython-310.pyc
- code/layers/__pycache__/Embed.cpython-39.pyc
- code/layers/__pycache__/SelfAttention_Family.cpython-310.pyc
- code/layers/__pycache__/SelfAttention_Family.cpython-37.pyc
- code/layers/__pycache__/SelfAttention_Family.cpython-39.pyc
- code/layers/__pycache__/Transformer_EncDec.cpython-310.pyc
- code/layers/__pycache__/Transformer_EncDec.cpython-37.pyc
- code/layers/__pycache__/Transformer_EncDec.cpython-39.pyc
- code/layers/AutoCorrelation.py
- code/layers/Autoformer_EncDec.py
- code/layers/Conv_Blocks.py
- code/layers/Crossformer_EncDec.py
- code/layers/Embed.py
- code/layers/ETSformer_EncDec.py
- code/layers/FourierCorrelation.py
- code/layers/MultiWaveletCorrelation.py
- code/layers/Pyraformer_EncDec.py
- code/layers/SelfAttention_Family.py
- code/layers/StandardNorm.py
- code/layers/Transformer_EncDec.py
- code/models/
- code/models/__init__.py
- code/models/__pycache__/
- code/models/__pycache__/__init__.cpython-310.pyc
- code/models/__pycache__/__init__.cpython-37.pyc
- code/models/__pycache__/__init__.cpython-39.pyc
- code/models/__pycache__/Informer.cpython-310.pyc
- code/models/__pycache__/Informer.cpython-37.pyc
- code/models/__pycache__/Informer.cpython-39.pyc
- code/models/Informer.py
- code/STAGCN-LSTM-Informer.py
- code/utils/
- code/utils/__init__.py
- code/utils/__pycache__/
- code/utils/__pycache__/__init__.cpython-310.pyc
- code/utils/__pycache__/__init__.cpython-37.pyc
- code/utils/__pycache__/__init__.cpython-39.pyc
- code/utils/__pycache__/masking.cpython-310.pyc
- code/utils/__pycache__/masking.cpython-37.pyc
- code/utils/__pycache__/masking.cpython-39.pyc
- code/utils/__pycache__/timefeatures.cpython-310.pyc
- code/utils/__pycache__/timefeatures.cpython-39.pyc
- code/utils/calculate_metrics.py
- code/utils/data_process.py
- code/utils/masking.py
- code/utils/test.py
- code/utils/test1.py
- code/utils/timefeatures.py
- code/utils/tools.py
