# Supplementary material for: Demand prediction for shared bicycles around metro stations incorporating STAGCN
Source: PLoS One. 2025 Jul 15;20(7):e0328452. doi: 10.1371/journal.pone.0328452 (PMC12262888; doi:10.1371/journal.pone.0328452)
Supplement: S1 File — (ZIP) [file pone.0328452.s001.zip › code/Informer.py]

import pandas as pd
import numpy as np
import matplotlib.pyplot as plt

from sklearn.preprocessing import MinMaxScaler
from sklearn.metrics import r2_score, mean_squared_error, mean_absolute_error, mean_absolute_percentage_error

import torch
print(torch.__version__)
import torch.nn as nn
import torch.optim as optim
from torch.optim.lr_scheduler import ReduceLROnPlateau
from torch.utils.data import DataLoader, TensorDataset

plt.rc('font',family='Arial')
plt.style.use("ggplot")

from models import Informer
from utils.timefeatures import time_features
# 解决画图中文显示问题
plt.rcParams['font.sans-serif'] = ['SimHei']
plt.rcParams['axes.unicode_minus'] = False
def tslib_data_loader(window, length_size, batch_size, data, data_mark):
    """
    数据加载器函数，用于加载和预处理时间序列数据，以用于训练模型。

    仅仅适用于 多变量预测多变量（可以单独取单变量的输出），或者单变量预测单变量
    也就是y里也会有外生变量？？

    参数:
    - window: 窗口大小，用于截取输入序列的长度。
    - length_size: 目标序列的长度。
    - batch_size: 批量大小，决定每个训练批次包含的数据样本数量。
    - data: 输入时间序列数据。
    - data_mark: 输入时间序列的数据标记，用于辅助模型训练或增加模型的多样性。

    返回值:
    - dataloader: 数据加载器，用于批量加载处理后的训练数据。
    - x_temp: 处理后的输入数据。
    - y_temp: 处理后的目标数据。
    - x_temp_mark: 处理后的输入数据的标记。
    - y_temp_mark: 处理后的目标数据的标记。
    """

    # 构建模型的输入
    seq_len = window
    sequence_length = seq_len + length_size
    result = np.array([data[i: i + sequence_length] for i in range(len(data) - sequence_length + 1)])
    result_mark = np.array([data_mark[i: i + sequence_length] for i in range(len(data) - sequence_length + 1)])

    # 划分x与y
    x_temp = result[:, :-length_size]
    y_temp = result[:, -(length_size + int(window / 2)):]

    x_temp_mark = result_mark[:, :-length_size]
    y_temp_mark = result_mark[:, -(length_size + int(window / 2)):]

    # 转换为Tensor和数据类型
    x_temp = torch.tensor(x_temp).type(torch.float32)
    x_temp_mark = torch.tensor(x_temp_mark).type(torch.float32)
    y_temp = torch.tensor(y_temp).type(torch.float32)
    y_temp_mark = torch.tensor(y_temp_mark).type(torch.float32)

    ds = TensorDataset(x_temp, y_temp, x_temp_mark, y_temp_mark)
    dataloader = DataLoader(ds, batch_size=batch_size, shuffle=True)

    return dataloader, x_temp, y_temp, x_temp_mark, y_temp_mark


def model_train(net, train_loader, length_size, optimizer, criterion, num_epochs, device, print_train=False):
    """
    训练模型并应用早停机制。

    参数:
        net (torch.nn.Module): 待训练的模型。
        train_loader (torch.utils.data.DataLoader): 训练数据加载器。
        length_size (int): 输出序列的长度。
        optimizer (torch.optim.Optimizer): 优化器。
        criterion (torch.nn.Module): 损失函数。
        num_epochs (int): 总训练轮数。
        device (torch.device): 设备（CPU或GPU）。
        print_train (bool, optional): 是否在训练中打印进度，默认为False。
    返回:
        net (torch.nn.Module): 训练好的模型。
        train_loss (list): 训练过程中每个epoch的平均训练损失列表。
        best_epoch (int): 达到最佳验证损失的epoch数。
    """

    train_loss = []  # 用于记录每个epoch的平均训练损失
    print_frequency = num_epochs / 20  # 计算打印训练状态的频率

    for epoch in range(num_epochs):
        total_train_loss = 0  # 初始化一个epoch的总损失

        net.train()  # 将模型设置为训练模式
        for i, (datapoints, labels, datapoints_mark, labels_mark) in enumerate(train_loader):
            datapoints, labels, datapoints_mark, labels_mark = datapoints.to(device), labels.to(
                device), datapoints_mark.to(device), labels_mark.to(device)
            optimizer.zero_grad()  # 清空梯度
            preds = net(datapoints, datapoints_mark, labels, labels_mark, None).squeeze()  # 前向传播
            labels = labels[:, -length_size:].squeeze()
            loss = criterion(preds, labels)  # 计算损失
            loss.backward()  # 反向传播
            optimizer.step()  # 更新模型参数
            total_train_loss += loss.item()  # 累加损失值

        avg_train_loss = total_train_loss / len(train_loader)  # 计算该epoch的平均损失
        train_loss.append(avg_train_loss)  # 将平均损失添加到列表中

        # 如果设置为打印训练状态，则按频率打印
        if print_train:
            if (epoch + 1) % print_frequency == 0:
                print(f"Epoch: {epoch + 1}, Train Loss: {avg_train_loss:.4f}")

    return net, train_loss, epoch + 1
def model_train_val(net, train_loader, val_loader, length_size, optimizer, criterion, scheduler, num_epochs, device, early_patience=0.15, print_train=False):
    """
    训练模型并应用早停机制。

    参数:
        model (torch.nn.Module): 待训练的模型。
        train_loader (torch.utils.data.DataLoader): 训练数据加载器。
        val_loader (torch.utils.data.DataLoader): 验证数据加载器。
        optimizer (torch.optim.Optimizer): 优化器。
        criterion (torch.nn.Module): 损失函数。
        scheduler (torch.optim.lr_scheduler._LRScheduler): 学习率调度器。
        num_epochs (int): 总训练轮数。
        device (torch.device): 设备（CPU或GPU）。
        early_patience (float, optional): 早停耐心值，默认为0.15 * num_epochs。
        print_train: 是否打印训练信息。
    返回:
        torch.nn.Module: 训练好的模型。
        list: 训练过程中每个epoch的平均训练损失列表。
        list: 训练过程中每个epoch的平均验证损失列表。
        int: 早停触发时的epoch数。
    """

    train_loss = []  # 用于记录每个epoch的平均损失
    val_loss = []  # 用于记录验证集上的损失，用于早停判断
    print_frequency = num_epochs / 20  # 计算打印频率

    early_patience_epochs = int(early_patience * num_epochs)  # 早停耐心值（转换为epoch数）
    best_val_loss = float('inf')  # 初始化最佳验证集损失
    early_stop_counter = 0  # 早停计数器

    for epoch in range(num_epochs):
        total_train_loss = 0  # 初始化一个epoch的总损失

        net.train()  # 将模型设置为训练模式
        for i, (datapoints, labels, datapoints_mark, labels_mark) in enumerate(train_loader):
            datapoints, labels, datapoints_mark, labels_mark = datapoints.to(device), labels.to(device), datapoints_mark.to(device), labels_mark.to(device)
            optimizer.zero_grad()  # 清空梯度
            preds = net(datapoints, datapoints_mark, labels, labels_mark, None).squeeze()  # 前向传播
            labels = labels[:, -length_size:].squeeze()  # 注意这一步
            loss = criterion(preds, labels)  # 计算损失
            loss.backward()  # 反向传播
            optimizer.step()  # 更新模型参数
            total_train_loss += loss.item()  # 累加损失值

        avg_train_loss = total_train_loss / len(train_loader)  # 计算本epoch的平均损失
        train_loss.append(avg_train_loss)  # 记录平均损失

        with torch.no_grad():  # 关闭自动求导以节省内存和提高效率
            total_val_loss = 0
            for val_x, val_y, val_x_mark, val_y_mark in val_loader:
                val_x, val_y, val_x_mark, val_y_mark = val_x.to(device), val_y.to(device), val_x_mark.to(device), val_y_mark.to(device)  # 将数据移到GPU
                pred_val_y = net(val_x, val_x_mark, val_y, val_y_mark, None).squeeze()  # 前向传播
                val_y = val_y[:, -length_size:].squeeze()  # 注意这一步
                val_loss_batch = criterion(pred_val_y, val_y)  # 计算损失
                total_val_loss += val_loss_batch.item()

            avg_val_loss = total_val_loss / len(val_loader)  # 计算本epoch的平均验证损失
            val_loss.append(avg_val_loss)  # 记录平均验证损失

            scheduler.step(avg_val_loss)  # 更新学习率（基于当前验证损失）

        # 打印训练信息
        if print_train == True:
            if (epoch + 1) % print_frequency == 0:
                print(f"Epoch: {epoch + 1}, Train Loss: {avg_train_loss:.4f}, Val Loss: {avg_val_loss:.4f}")

        # 早停判断
        if avg_val_loss < best_val_loss:
            best_val_loss = avg_val_loss
            early_stop_counter = 0  # 重置早停计数器
        else:
            early_stop_counter += 1
            if early_stop_counter >= early_patience_epochs:
                print(f'Early stopping triggered at epoch {epoch + 1}.')
                break  # 早停

    net.train()  # 恢复训练模式
    # 绘制训练和验证损失曲线
    plt.figure(figsize=(10, 6))
    plt.plot(train_loss, label='Train Loss', color='blue')
    plt.plot(val_loss, label='Validation Loss', color='red')
    plt.xlabel('Epoch')
    plt.ylabel('Loss')
    plt.title('Training and Validation Loss')
    plt.legend()
    plt.grid(True)
    plt.show()
    return net, train_loss, val_loss, epoch + 1


# 计算点预测的评估指标
def cal_eval(y_real, y_pred):
    """
    输入参数:
    y_real - numpy数组，表示测试集的真实目标值。
    y_pred - numpy数组，表示预测的结果。

    输出:
    df_eval - pandas DataFrame对象
    """

    y_real, y_pred = np.array(y_real).ravel(), np.array(y_pred).ravel()

    r2 = r2_score(y_real, y_pred)
    mse = mean_squared_error(y_real, y_pred, squared=True)
    rmse = mean_squared_error(y_real, y_pred, squared=False)  # RMSE and MAE are various on different scales
    mae = mean_absolute_error(y_real, y_pred)
    mape = mean_absolute_percentage_error(y_real, y_pred) * 100  # Note that dataset cannot have any 0 value.

    df_eval = pd.DataFrame({'R2': r2,
                            'MSE': mse, 'RMSE': rmse,
                            'MAE': mae, 'MAPE': mape},
                           index=['Eval'])

    return df_eval
df = pd.read_csv("/home/wl/informer/data/碧海湾.csv", encoding='gbk') #替换数据集把这个改为自己的名字
# 注意多变量情况下，目标变量必须为最后一列
data_dim = df[df.columns.drop('date')].shape[1]  # 一共多少个变量
data_target = df['target']  # 每次记得替换
data = df[df.columns.drop('date')]  # 选取所有的数据


# 时间戳
df_stamp = df[['date']]
df_stamp['date'] = pd.to_datetime(df_stamp.date)
data_stamp = time_features(df_stamp, timeenc=1, freq='T')  # 这一步很关键，注意数据的freq 你的数据是最小精度是什么就填什么，下面有

"""
The following frequencies are supported:
    Y   - yearly
        alias: A
    M   - monthly
    W   - weekly
    D   - daily
    B   - business days
    H   - hourly
    T   - minutely
        alias: min
    S   - secondly
"""
#这一部分是有没有验证集的区别
# # 无验证集

# 数据归一化
scaler = MinMaxScaler()
data_inverse = scaler.fit_transform(np.array(data))

data_length = len(data_inverse)
train_set = 0.7

data_train = data_inverse[:int(train_set * data_length), :]  # 读取目标数据，第一列记为0：1，后面以此类推, 训练集和验证集，如果是多维输入的话最后一列为目标列数据
data_train_mark = data_stamp[:int(train_set * data_length), :]
data_test = data_inverse[int(train_set * data_length):, :]  # 这里把训练集和测试集分开了，也可以换成两个csv文件
data_test_mark = data_stamp[int(train_set * data_length):, :]

n_feature = data_dim

window = 272 # 模型输入序列长度
length_size =68 # 预测结果的序列长度
batch_size = 128
train_loader, x_train, y_train, x_train_mark, y_train_mark = tslib_data_loader(window, length_size, batch_size, data_train, data_train_mark)
test_loader, x_test, y_test, x_test_mark, y_test_mark = tslib_data_loader(window, length_size, batch_size, data_test, data_test_mark)
# 有验证集
# 数据归一化
# scaler = MinMaxScaler()
# data_inverse = scaler.fit_transform(np.array(data))
# data_length = len(data_inverse)
# train_ratio = 0.7
# val_ratio = 0.9
# # 6：2：2
# window = 4  # 模型输入序列长度 过去30天的数据
# length_size = 1  # 预测结果的序列长度  预测未来1天
# train_size = int(data_length * train_ratio)
# val_size = int(data_length * val_ratio)
# data_train = data_inverse[:train_size, :]
# data_train_mark = data_stamp[:train_size, :]
# data_val = data_inverse[train_size: val_size, :]
# data_val_mark = data_stamp[train_size: val_size, :]
# data_test = data_inverse[val_size:, :]
# data_test_mark = data_stamp[val_size:, :]
# batch_size = 64
# train_loader, x_train, y_train, x_train_mark, y_train_mark = tslib_data_loader(window, length_size, batch_size,
#                                                                                data_train, data_train_mark)
# val_loader, x_val, y_val, x_val_mark, y_val_mark = tslib_data_loader(window, length_size, batch_size, data_val,
#                                                                      data_val_mark)
# test_loader, x_test, y_test, x_test_mark, y_test_mark = tslib_data_loader(window, length_size, batch_size, data_test,
#                                                                           data_test_mark)
#
device = torch.device('cuda' if torch.cuda.is_available() else 'cpu')
num_epochs =100 # 训练迭代次数
learning_rate = 0.0001  # 学习率
scheduler_patience = int(0.25 * num_epochs)  # 转换为整数  学习率调整的patience
early_patience = 0.2  # 训练迭代的早停比例 即patience=0.25*num_epochs


class Config:
    def __init__(self):
        # basic
        self.seq_len = window  # input sequence length
        self.label_len = int(window / 2)  # start token length
        self.pred_len = length_size  # 预测序列长度
        self.freq = 't'  # 时间的频率，
        # 模型训练
        self.batch_size = batch_size  # 批次大小
        self.num_epochs = num_epochs  # 训练的轮数
        self.learning_rate = learning_rate  # 学习率
        self.stop_ratio = early_patience  # 早停的比例
        # 模型 define
        self.dec_in = data_dim  # 解码器输入特征数量, 输入几个变量就是几
        self.enc_in = data_dim  # 编码器输入特征数量
        self.c_out = 1  # 输出维度##########这个很重要
        # 模型超参数
        self.d_model =128  # 模型维度
        self.n_heads = 8  # 多头注意力头数
        self.dropout = 0.1  # 丢弃率
        self.e_layers = 2 # 编码器块的数量
        self.d_layers = 1  # 解码器块的数量
        self.d_ff =128  # 全连接网络维度
        self.factor = 5  # 注意力因子
        self.activation = 'gelu'  # 激活函数
        self.channel_independence = 0  # 频道独立性，0:频道依赖，1:频道独立

        self.top_k = 5  # TimesBlock中的参数
        self.num_kernels = 6  # Inception中的参数
        self.distil = 1  # 是否使用蒸馏，1为True
        # 一般不需要动的参数
        self.embed = 'timeF'  # 时间特征编码方式
        self.output_attention = 0  # 是否输出注意力
        self.task_name = 'short_term_forecast'  # 模型的任务，一般不动但是必须这个参数


config = Config()

model_type = 'Informer'
net = Informer.Model(config).to(device)

criterion = nn.MSELoss().to(device)  # 损失函数
optimizer = optim.Adam(net.parameters(), lr=learning_rate)  # 优化器
scheduler = ReduceLROnPlateau(optimizer, mode='min', factor=0.1, patience=scheduler_patience)  # 学习率调整策略
# 在训练过程中，每次调用 scheduler.step() 后获取并打印学习率

    # 调整学习率
# scheduler.step(val_loss)

# 获取当前学习率并打印
current_lr = scheduler.get_last_lr()[0]  # 由于这是单个学习率，取第一个元素
# print(f'Epoch [{epoch + 1}/{num_epochs}], Current Learning Rate: {current_lr:.6f}, Validation Loss: {val_loss:.4f}')
trained_model, train_loss, final_epoch = model_train(net, train_loader, length_size, optimizer, criterion, num_epochs, device, print_train=True)
#验证集
# trained_model, train_loss, val_loss, final_epoch = model_train_val(
#     net=net,
#     train_loader=train_loader,
#     val_loader=val_loader,
#     length_size=length_size,
#     optimizer=optimizer,
#     criterion=criterion,
#     scheduler=scheduler,
#     num_epochs=num_epochs,
#     device=device,
#     early_patience=early_patience,
#     print_train=False
# )
trained_model.eval()  # 模型转换为验证模式
# 预测并调整维度
pred = trained_model(x_test.to(device), x_test_mark.to(device), y_test.to(device), y_test_mark.to(device))
true = y_test[:,-length_size:,-1:].detach().cpu()
pred = pred.detach().cpu()
# 检查pred和true的维度并调整
print("Shape of true before adjustment:", true.shape)
print("Shape of pred before adjustment:", pred.shape)

# 可能需要调整pred和true的维度，使其变为二维数组
true = true[:, :, -1]
pred = pred[:, :, -1]  # 假设需要将pred调整为二维数组，去掉最后一维
# true =np.array(true)
# 假设需要将true调整为二维数组

print("Shape of pred after adjustment:", pred.shape)
print("Shape of true after adjustment:", true.shape)

 #这段代码是为了重新更新scaler，因为之前定义的scaler是是十六维，这里重新根据目标数据定义一下scaler
y_data_test_inverse = scaler.fit_transform(np.array(data_target).reshape(-1, 1))
pred_uninverse = scaler.inverse_transform(pred[:, -1:])    #如果是多步预测， 选取最后一列
true_uninverse = scaler.inverse_transform(true[:, -1:])

true, pred = true_uninverse, pred_uninverse

df_eval = cal_eval(true, pred)  # 评估指标dataframe
print(df_eval)

df_pred_true = pd.DataFrame({'Predict': pred.flatten(), 'Real': true.flatten()})
df_pred_true.plot(figsize=(12, 4))
plt.title(model_type + ' Result')
plt.show()
# 将真实值和预测值合并为一个 DataFrame
result_df = pd.DataFrame({'真实值': true.flatten(), '预测值': pred.flatten()})
# 保存 DataFrame 到一个 CSV 文件
#result_df.to_csv('真实值与预测值.csv', index=False, encoding='utf-8')
# 打印保存成功的消息
#print('真实值和预测值已保存到真实值与预测值.csv文件中。')
