# Supplementary material for: Demand prediction for shared bicycles around metro stations incorporating STAGCN
Source: PLoS One. 2025 Jul 15;20(7):e0328452. doi: 10.1371/journal.pone.0328452 (PMC12262888; doi:10.1371/journal.pone.0328452)
Supplement: S1 File — (ZIP) [file pone.0328452.s001.zip › code/layers/Conv_Blocks.py]

import torch
import torch.nn as nn


class Inception_Block_V1(nn.Module):
    def __init__(self, in_channels, out_channels, num_kernels=6, init_weight=True):
        super(Inception_Block_V1, self).__init__()
        self.in_channels = in_channels
        self.out_channels = out_channels
        self.num_kernels = num_kernels
        kernels = []
        for i in range(self.num_kernels):
            kernels.append(nn.Conv2d(in_channels, out_channels, kernel_size=2 * i + 1, padding=i))
        self.kernels = nn.ModuleList(kernels)
        if init_weight:
            self._initialize_weights()

    def _initialize_weights(self):
        for m in self.modules():
            if isinstance(m, nn.Conv2d):
                nn.init.kaiming_normal_(m.weight, mode='fan_out', nonlinearity='relu')
                if m.bias is not None:
                    nn.init.constant_(m.bias, 0)

    def forward(self, x):
        res_list = []
        for i in range(self.num_kernels):
            res_list.append(self.kernels[i](x))
        res = torch.stack(res_list, dim=-1).mean(-1)
        return res


class Inception_Block_V2(nn.Module):
    def __init__(self, in_channels, out_channels, num_kernels=6, init_weight=True):
        super(Inception_Block_V2, self).__init__()
        self.in_channels = in_channels
        self.out_channels = out_channels
        self.num_kernels = num_kernels
        kernels = []
        for i in range(self.num_kernels // 2):
            kernels.append(nn.Conv2d(in_channels, out_channels, kernel_size=[1, 2 * i + 3], padding=[0, i + 1]))
            kernels.append(nn.Conv2d(in_channels, out_channels, kernel_size=[2 * i + 3, 1], padding=[i + 1, 0]))
        kernels.append(nn.Conv2d(in_channels, out_channels, kernel_size=1))
        self.kernels = nn.ModuleList(kernels)
        if init_weight:
            self._initialize_weights()

    def _initialize_weights(self):
        for m in self.modules():
            if isinstance(m, nn.Conv2d):
                nn.init.kaiming_normal_(m.weight, mode='fan_out', nonlinearity='relu')
                if m.bias is not None:
                    nn.init.constant_(m.bias, 0)

    def forward(self, x):
        res_list = []
        for i in range(self.num_kernels + 1):
            res_list.append(self.kernels[i](x))
        res = torch.stack(res_list, dim=-1).mean(-1)
        return res
