# Supplementary material for: Demand prediction for shared bicycles around metro stations incorporating STAGCN
Source: PLoS One. 2025 Jul 15;20(7):e0328452. doi: 10.1371/journal.pone.0328452 (PMC12262888; doi:10.1371/journal.pone.0328452)
Supplement: S1 File — (ZIP) [file pone.0328452.s001.zip › code/layers/MultiWaveletCorrelation.py]

import torch
import numpy as np
import torch.nn as nn
import torch.nn.functional as F
from torch import Tensor
from typing import List, Tuple
import math
from functools import partial
from torch import nn, einsum, diagonal
from math import log2, ceil
import pdb
from sympy import Poly, legendre, Symbol, chebyshevt
from scipy.special import eval_legendre


def legendreDer(k, x):
    def _legendre(k, x):
        return (2 * k + 1) * eval_legendre(k, x)

    out = 0
    for i in np.arange(k - 1, -1, -2):
        out += _legendre(i, x)
    return out


def phi_(phi_c, x, lb=0, ub=1):
    mask = np.logical_or(x < lb, x > ub) * 1.0
    return np.polynomial.polynomial.Polynomial(phi_c)(x) * (1 - mask)


def get_phi_psi(k, base):
    x = Symbol('x')
    phi_coeff = np.zeros((k, k))
    phi_2x_coeff = np.zeros((k, k))
    if base == 'legendre':
        for ki in range(k):
            coeff_ = Poly(legendre(ki, 2 * x - 1), x).all_coeffs()
            phi_coeff[ki, :ki + 1] = np.flip(np.sqrt(2 * ki + 1) * np.array(coeff_).astype(np.float64))
            coeff_ = Poly(legendre(ki, 4 * x - 1), x).all_coeffs()
            phi_2x_coeff[ki, :ki + 1] = np.flip(np.sqrt(2) * np.sqrt(2 * ki + 1) * np.array(coeff_).astype(np.float64))

        psi1_coeff = np.zeros((k, k))
        psi2_coeff = np.zeros((k, k))
        for ki in range(k):
            psi1_coeff[ki, :] = phi_2x_coeff[ki, :]
            for i in range(k):
                a = phi_2x_coeff[ki, :ki + 1]
                b = phi_coeff[i, :i + 1]
                prod_ = np.convolve(a, b)
                prod_[np.abs(prod_) < 1e-8] = 0
                proj_ = (prod_ * 1 / (np.arange(len(prod_)) + 1) * np.power(0.5, 1 + np.arange(len(prod_)))).sum()
                psi1_coeff[ki, :] -= proj_ * phi_coeff[i, :]
                psi2_coeff[ki, :] -= proj_ * phi_coeff[i, :]
            for j in range(ki):
                a = phi_2x_coeff[ki, :ki + 1]
                b = psi1_coeff[j, :]
                prod_ = np.convolve(a, b)
                prod_[np.abs(prod_) < 1e-8] = 0
                proj_ = (prod_ * 1 / (np.arange(len(prod_)) + 1) * np.power(0.5, 1 + np.arange(len(prod_)))).sum()
                psi1_coeff[ki, :] -= proj_ * psi1_coeff[j, :]
                psi2_coeff[ki, :] -= proj_ * psi2_coeff[j, :]

            a = psi1_coeff[ki, :]
            prod_ = np.convolve(a, a)
            prod_[np.abs(prod_) < 1e-8] = 0
            norm1 = (prod_ * 1 / (np.arange(len(prod_)) + 1) * np.power(0.5, 1 + np.arange(len(prod_)))).sum()

            a = psi2_coeff[ki, :]
            prod_ = np.convolve(a, a)
            prod_[np.abs(prod_) < 1e-8] = 0
            norm2 = (prod_ * 1 / (np.arange(len(prod_)) + 1) * (1 - np.power(0.5, 1 + np.arange(len(prod_))))).sum()
            norm_ = np.sqrt(norm1 + norm2)
            psi1_coeff[ki, :] /= norm_
            psi2_coeff[ki, :] /= norm_
            psi1_coeff[np.abs(psi1_coeff) < 1e-8] = 0
            psi2_coeff[np.abs(psi2_coeff) < 1e-8] = 0

        phi = [np.poly1d(np.flip(phi_coeff[i, :])) for i in range(k)]
        psi1 = [np.poly1d(np.flip(psi1_coeff[i, :])) for i in range(k)]
        psi2 = [np.poly1d(np.flip(psi2_coeff[i, :])) for i in range(k)]

    elif base == 'chebyshev':
        for ki in range(k):
            if ki == 0:
                phi_coeff[ki, :ki + 1] = np.sqrt(2 / np.pi)
                phi_2x_coeff[ki, :ki + 1] = np.sqrt(2 / np.pi) * np.sqrt(2)
            else:
                coeff_ = Poly(chebyshevt(ki, 2 * x - 1), x).all_coeffs()
                phi_coeff[ki, :ki + 1] = np.flip(2 / np.sqrt(np.pi) * np.array(coeff_).astype(np.float64))
                coeff_ = Poly(chebyshevt(ki, 4 * x - 1), x).all_coeffs()
                phi_2x_coeff[ki, :ki + 1] = np.flip(
                    np.sqrt(2) * 2 / np.sqrt(np.pi) * np.array(coeff_).astype(np.float64))

        phi = [partial(phi_, phi_coeff[i, :]) for i in range(k)]

        x = Symbol('x')
        kUse = 2 * k
        roots = Poly(chebyshevt(kUse, 2 * x - 1)).all_roots()
        x_m = np.array([rt.evalf(20) for rt in roots]).astype(np.float64)
        # x_m[x_m==0.5] = 0.5 + 1e-8 # add small noise to avoid the case of 0.5 belonging to both phi(2x) and phi(2x-1)
        # not needed for our purpose here, we use even k always to avoid
        wm = np.pi / kUse / 2

        psi1_coeff = np.zeros((k, k))
        psi2_coeff = np.zeros((k, k))

        psi1 = [[] for _ in range(k)]
        psi2 = [[] for _ in range(k)]

        for ki in range(k):
            psi1_coeff[ki, :] = phi_2x_coeff[ki, :]
            for i in range(k):
                proj_ = (wm * phi[i](x_m) * np.sqrt(2) * phi[ki](2 * x_m)).sum()
                psi1_coeff[ki, :] -= proj_ * phi_coeff[i, :]
                psi2_coeff[ki, :] -= proj_ * phi_coeff[i, :]

            for j in range(ki):
                proj_ = (wm * psi1[j](x_m) * np.sqrt(2) * phi[ki](2 * x_m)).sum()
                psi1_coeff[ki, :] -= proj_ * psi1_coeff[j, :]
                psi2_coeff[ki, :] -= proj_ * psi2_coeff[j, :]

            psi1[ki] = partial(phi_, psi1_coeff[ki, :], lb=0, ub=0.5)
            psi2[ki] = partial(phi_, psi2_coeff[ki, :], lb=0.5, ub=1)

            norm1 = (wm * psi1[ki](x_m) * psi1[ki](x_m)).sum()
            norm2 = (wm * psi2[ki](x_m) * psi2[ki](x_m)).sum()

            norm_ = np.sqrt(norm1 + norm2)
            psi1_coeff[ki, :] /= norm_
            psi2_coeff[ki, :] /= norm_
            psi1_coeff[np.abs(psi1_coeff) < 1e-8] = 0
            psi2_coeff[np.abs(psi2_coeff) < 1e-8] = 0

            psi1[ki] = partial(phi_, psi1_coeff[ki, :], lb=0, ub=0.5 + 1e-16)
            psi2[ki] = partial(phi_, psi2_coeff[ki, :], lb=0.5 + 1e-16, ub=1)

    return phi, psi1, psi2


def get_filter(base, k):
    def psi(psi1, psi2, i, inp):
        mask = (inp <= 0.5) * 1.0
        return psi1[i](inp) * mask + psi2[i](inp) * (1 - mask)

    if base not in ['legendre', 'chebyshev']:
        raise Exception('Base not supported')

    x = Symbol('x')
    H0 = np.zeros((k, k))
    H1 = np.zeros((k, k))
    G0 = np.zeros((k, k))
    G1 = np.zeros((k, k))
    PHI0 = np.zeros((k, k))
    PHI1 = np.zeros((k, k))
    phi, psi1, psi2 = get_phi_psi(k, base)
    if base == 'legendre':
        roots = Poly(legendre(k, 2 * x - 1)).all_roots()
        x_m = np.array([rt.evalf(20) for rt in roots]).astype(np.float64)
        wm = 1 / k / legendreDer(k, 2 * x_m - 1) / eval_legendre(k - 1, 2 * x_m - 1)

        for ki in range(k):
            for kpi in range(k):
                H0[ki, kpi] = 1 / np.sqrt(2) * (wm * phi[ki](x_m / 2) * phi[kpi](x_m)).sum()
                G0[ki, kpi] = 1 / np.sqrt(2) * (wm * psi(psi1, psi2, ki, x_m / 2) * phi[kpi](x_m)).sum()
                H1[ki, kpi] = 1 / np.sqrt(2) * (wm * phi[ki]((x_m + 1) / 2) * phi[kpi](x_m)).sum()
                G1[ki, kpi] = 1 / np.sqrt(2) * (wm * psi(psi1, psi2, ki, (x_m + 1) / 2) * phi[kpi](x_m)).sum()

        PHI0 = np.eye(k)
        PHI1 = np.eye(k)

    elif base == 'chebyshev':
        x = Symbol('x')
        kUse = 2 * k
        roots = Poly(chebyshevt(kUse, 2 * x - 1)).all_roots()
        x_m = np.array([rt.evalf(20) for rt in roots]).astype(np.float64)
        # x_m[x_m==0.5] = 0.5 + 1e-8 # add small noise to avoid the case of 0.5 belonging to both phi(2x) and phi(2x-1)
        # not needed for our purpose here, we use even k always to avoid
        wm = np.pi / kUse / 2

        for ki in range(k):
            for kpi in range(k):
                H0[ki, kpi] = 1 / np.sqrt(2) * (wm * phi[ki](x_m / 2) * phi[kpi](x_m)).sum()
                G0[ki, kpi] = 1 / np.sqrt(2) * (wm * psi(psi1, psi2, ki, x_m / 2) * phi[kpi](x_m)).sum()
                H1[ki, kpi] = 1 / np.sqrt(2) * (wm * phi[ki]((x_m + 1) / 2) * phi[kpi](x_m)).sum()
                G1[ki, kpi] = 1 / np.sqrt(2) * (wm * psi(psi1, psi2, ki, (x_m + 1) / 2) * phi[kpi](x_m)).sum()

                PHI0[ki, kpi] = (wm * phi[ki](2 * x_m) * phi[kpi](2 * x_m)).sum() * 2
                PHI1[ki, kpi] = (wm * phi[ki](2 * x_m - 1) * phi[kpi](2 * x_m - 1)).sum() * 2

        PHI0[np.abs(PHI0) < 1e-8] = 0
        PHI1[np.abs(PHI1) < 1e-8] = 0

    H0[np.abs(H0) < 1e-8] = 0
    H1[np.abs(H1) < 1e-8] = 0
    G0[np.abs(G0) < 1e-8] = 0
    G1[np.abs(G1) < 1e-8] = 0

    return H0, H1, G0, G1, PHI0, PHI1


class MultiWaveletTransform(nn.Module):
    """
    1D multiwavelet block.
    """

    def __init__(self, ich=1, k=8, alpha=16, c=128,
                 nCZ=1, L=0, base='legendre', attention_dropout=0.1):
        super(MultiWaveletTransform, self).__init__()
        print('base', base)
        self.k = k
        self.c = c
        self.L = L
        self.nCZ = nCZ
        self.Lk0 = nn.Linear(ich, c * k)
        self.Lk1 = nn.Linear(c * k, ich)
        self.ich = ich
        self.MWT_CZ = nn.ModuleList(MWT_CZ1d(k, alpha, L, c, base) for i in range(nCZ))

    def forward(self, queries, keys, values, attn_mask):
        B, L, H, E = queries.shape
        _, S, _, D = values.shape
        if L > S:
            zeros = torch.zeros_like(queries[:, :(L - S), :]).float()
            values = torch.cat([values, zeros], dim=1)
            keys = torch.cat([keys, zeros], dim=1)
        else:
            values = values[:, :L, :, :]
            keys = keys[:, :L, :, :]
        values = values.view(B, L, -1)

        V = self.Lk0(values).view(B, L, self.c, -1)
        for i in range(self.nCZ):
            V = self.MWT_CZ[i](V)
            if i < self.nCZ - 1:
                V = F.relu(V)

        V = self.Lk1(V.view(B, L, -1))
        V = V.view(B, L, -1, D)
        return (V.contiguous(), None)


class MultiWaveletCross(nn.Module):
    """
    1D Multiwavelet Cross Attention layer.
    """

    def __init__(self, in_channels, out_channels, seq_len_q, seq_len_kv, modes, c=64,
                 k=8, ich=512,
                 L=0,
                 base='legendre',
                 mode_select_method='random',
                 initializer=None, activation='tanh',
                 **kwargs):
        super(MultiWaveletCross, self).__init__()
        print('base', base)

        self.c = c
        self.k = k
        self.L = L
        H0, H1, G0, G1, PHI0, PHI1 = get_filter(base, k)
        H0r = H0 @ PHI0
        G0r = G0 @ PHI0
        H1r = H1 @ PHI1
        G1r = G1 @ PHI1

        H0r[np.abs(H0r) < 1e-8] = 0
        H1r[np.abs(H1r) < 1e-8] = 0
        G0r[np.abs(G0r) < 1e-8] = 0
        G1r[np.abs(G1r) < 1e-8] = 0
        self.max_item = 3

        self.attn1 = FourierCrossAttentionW(in_channels=in_channels, out_channels=out_channels, seq_len_q=seq_len_q,
                                            seq_len_kv=seq_len_kv, modes=modes, activation=activation,
                                            mode_select_method=mode_select_method)
        self.attn2 = FourierCrossAttentionW(in_channels=in_channels, out_channels=out_channels, seq_len_q=seq_len_q,
                                            seq_len_kv=seq_len_kv, modes=modes, activation=activation,
                                            mode_select_method=mode_select_method)
        self.attn3 = FourierCrossAttentionW(in_channels=in_channels, out_channels=out_channels, seq_len_q=seq_len_q,
                                            seq_len_kv=seq_len_kv, modes=modes, activation=activation,
                                            mode_select_method=mode_select_method)
        self.attn4 = FourierCrossAttentionW(in_channels=in_channels, out_channels=out_channels, seq_len_q=seq_len_q,
                                            seq_len_kv=seq_len_kv, modes=modes, activation=activation,
                                            mode_select_method=mode_select_method)
        self.T0 = nn.Linear(k, k)
        self.register_buffer('ec_s', torch.Tensor(
            np.concatenate((H0.T, H1.T), axis=0)))
        self.register_buffer('ec_d', torch.Tensor(
            np.concatenate((G0.T, G1.T), axis=0)))

        self.register_buffer('rc_e', torch.Tensor(
            np.concatenate((H0r, G0r), axis=0)))
        self.register_buffer('rc_o', torch.Tensor(
            np.concatenate((H1r, G1r), axis=0)))

        self.Lk = nn.Linear(ich, c * k)
        self.Lq = nn.Linear(ich, c * k)
        self.Lv = nn.Linear(ich, c * k)
        self.out = nn.Linear(c * k, ich)
        self.modes1 = modes

    def forward(self, q, k, v, mask=None):
        B, N, H, E = q.shape  # (B, N, H, E) torch.Size([3, 768, 8, 2])
        _, S, _, _ = k.shape  # (B, S, H, E) torch.Size([3, 96, 8, 2])

        q = q.view(q.shape[0], q.shape[1], -1)
        k = k.view(k.shape[0], k.shape[1], -1)
        v = v.view(v.shape[0], v.shape[1], -1)
        q = self.Lq(q)
        q = q.view(q.shape[0], q.shape[1], self.c, self.k)
        k = self.Lk(k)
        k = k.view(k.shape[0], k.shape[1], self.c, self.k)
        v = self.Lv(v)
        v = v.view(v.shape[0], v.shape[1], self.c, self.k)

        if N > S:
            zeros = torch.zeros_like(q[:, :(N - S), :]).float()
            v = torch.cat([v, zeros], dim=1)
            k = torch.cat([k, zeros], dim=1)
        else:
            v = v[:, :N, :, :]
            k = k[:, :N, :, :]

        ns = math.floor(np.log2(N))
        nl = pow(2, math.ceil(np.log2(N)))
        extra_q = q[:, 0:nl - N, :, :]
        extra_k = k[:, 0:nl - N, :, :]
        extra_v = v[:, 0:nl - N, :, :]
        q = torch.cat([q, extra_q], 1)
        k = torch.cat([k, extra_k], 1)
        v = torch.cat([v, extra_v], 1)

        Ud_q = torch.jit.annotate(List[Tuple[Tensor]], [])
        Ud_k = torch.jit.annotate(List[Tuple[Tensor]], [])
        Ud_v = torch.jit.annotate(List[Tuple[Tensor]], [])

        Us_q = torch.jit.annotate(List[Tensor], [])
        Us_k = torch.jit.annotate(List[Tensor], [])
        Us_v = torch.jit.annotate(List[Tensor], [])

        Ud = torch.jit.annotate(List[Tensor], [])
        Us = torch.jit.annotate(List[Tensor], [])

        # decompose
        for i in range(ns - self.L):
            # print('q shape',q.shape)
            d, q = self.wavelet_transform(q)
            Ud_q += [tuple([d, q])]
            Us_q += [d]
        for i in range(ns - self.L):
            d, k = self.wavelet_transform(k)
            Ud_k += [tuple([d, k])]
            Us_k += [d]
        for i in range(ns - self.L):
            d, v = self.wavelet_transform(v)
            Ud_v += [tuple([d, v])]
            Us_v += [d]
        for i in range(ns - self.L):
            dk, sk = Ud_k[i], Us_k[i]
            dq, sq = Ud_q[i], Us_q[i]
            dv, sv = Ud_v[i], Us_v[i]
            Ud += [self.attn1(dq[0], dk[0], dv[0], mask)[0] + self.attn2(dq[1], dk[1], dv[1], mask)[0]]
            Us += [self.attn3(sq, sk, sv, mask)[0]]
        v = self.attn4(q, k, v, mask)[0]

        # reconstruct
        for i in range(ns - 1 - self.L, -1, -1):
            v = v + Us[i]
            v = torch.cat((v, Ud[i]), -1)
            v = self.evenOdd(v)
        v = self.out(v[:, :N, :, :].contiguous().view(B, N, -1))
        return (v.contiguous(), None)

    def wavelet_transform(self, x):
        xa = torch.cat([x[:, ::2, :, :],
                        x[:, 1::2, :, :],
                        ], -1)
        d = torch.matmul(xa, self.ec_d)
        s = torch.matmul(xa, self.ec_s)
        return d, s

    def evenOdd(self, x):
        B, N, c, ich = x.shape  # (B, N, c, k)
        assert ich == 2 * self.k
        x_e = torch.matmul(x, self.rc_e)
        x_o = torch.matmul(x, self.rc_o)

        x = torch.zeros(B, N * 2, c, self.k,
                        device=x.device)
        x[..., ::2, :, :] = x_e
        x[..., 1::2, :, :] = x_o
        return x


class FourierCrossAttentionW(nn.Module):
    def __init__(self, in_channels, out_channels, seq_len_q, seq_len_kv, modes=16, activation='tanh',
                 mode_select_method='random'):
        super(FourierCrossAttentionW, self).__init__()
        print('corss fourier correlation used!')
        self.in_channels = in_channels
        self.out_channels = out_channels
        self.modes1 = modes
        self.activation = activation

    def compl_mul1d(self, order, x, weights):
        x_flag = True
        w_flag = True
        if not torch.is_complex(x):
            x_flag = False
            x = torch.complex(x, torch.zeros_like(x).to(x.device))
        if not torch.is_complex(weights):
            w_flag = False
            weights = torch.complex(weights, torch.zeros_like(weights).to(weights.device))
        if x_flag or w_flag:
            return torch.complex(torch.einsum(order, x.real, weights.real) - torch.einsum(order, x.imag, weights.imag),
                                 torch.einsum(order, x.real, weights.imag) + torch.einsum(order, x.imag, weights.real))
        else:
            return torch.einsum(order, x.real, weights.real)

    def forward(self, q, k, v, mask):
        B, L, E, H = q.shape

        xq = q.permute(0, 3, 2, 1)  # size = [B, H, E, L] torch.Size([3, 8, 64, 512])
        xk = k.permute(0, 3, 2, 1)
        xv = v.permute(0, 3, 2, 1)
        self.index_q = list(range(0, min(int(L // 2), self.modes1)))
        self.index_k_v = list(range(0, min(int(xv.shape[3] // 2), self.modes1)))

        # Compute Fourier coefficients
        xq_ft_ = torch.zeros(B, H, E, len(self.index_q), device=xq.device, dtype=torch.cfloat)
        xq_ft = torch.fft.rfft(xq, dim=-1)
        for i, j in enumerate(self.index_q):
            xq_ft_[:, :, :, i] = xq_ft[:, :, :, j]

        xk_ft_ = torch.zeros(B, H, E, len(self.index_k_v), device=xq.device, dtype=torch.cfloat)
        xk_ft = torch.fft.rfft(xk, dim=-1)
        for i, j in enumerate(self.index_k_v):
            xk_ft_[:, :, :, i] = xk_ft[:, :, :, j]
        xqk_ft = (self.compl_mul1d("bhex,bhey->bhxy", xq_ft_, xk_ft_))
        if self.activation == 'tanh':
            xqk_ft = torch.complex(xqk_ft.real.tanh(), xqk_ft.imag.tanh())
        elif self.activation == 'softmax':
            xqk_ft = torch.softmax(abs(xqk_ft), dim=-1)
            xqk_ft = torch.complex(xqk_ft, torch.zeros_like(xqk_ft))
        else:
            raise Exception('{} actiation function is not implemented'.format(self.activation))
        xqkv_ft = self.compl_mul1d("bhxy,bhey->bhex", xqk_ft, xk_ft_)

        xqkvw = xqkv_ft
        out_ft = torch.zeros(B, H, E, L // 2 + 1, device=xq.device, dtype=torch.cfloat)
        for i, j in enumerate(self.index_q):
            out_ft[:, :, :, j] = xqkvw[:, :, :, i]

        out = torch.fft.irfft(out_ft / self.in_channels / self.out_channels, n=xq.size(-1)).permute(0, 3, 2, 1)
        # size = [B, L, H, E]
        return (out, None)


class sparseKernelFT1d(nn.Module):
    def __init__(self,
                 k, alpha, c=1,
                 nl=1,
                 initializer=None,
                 **kwargs):
        super(sparseKernelFT1d, self).__init__()

        self.modes1 = alpha
        self.scale = (1 / (c * k * c * k))
        self.weights1 = nn.Parameter(self.scale * torch.rand(c * k, c * k, self.modes1, dtype=torch.float))
        self.weights2 = nn.Parameter(self.scale * torch.rand(c * k, c * k, self.modes1, dtype=torch.float))
        self.weights1.requires_grad = True
        self.weights2.requires_grad = True
        self.k = k

    def compl_mul1d(self, order, x, weights):
        x_flag = True
        w_flag = True
        if not torch.is_complex(x):
            x_flag = False
            x = torch.complex(x, torch.zeros_like(x).to(x.device))
        if not torch.is_complex(weights):
            w_flag = False
            weights = torch.complex(weights, torch.zeros_like(weights).to(weights.device))
        if x_flag or w_flag:
            return torch.complex(torch.einsum(order, x.real, weights.real) - torch.einsum(order, x.imag, weights.imag),
                                 torch.einsum(order, x.real, weights.imag) + torch.einsum(order, x.imag, weights.real))
        else:
            return torch.einsum(order, x.real, weights.real)

    def forward(self, x):
        B, N, c, k = x.shape  # (B, N, c, k)

        x = x.view(B, N, -1)
        x = x.permute(0, 2, 1)
        x_fft = torch.fft.rfft(x)
        # Multiply relevant Fourier modes
        l = min(self.modes1, N // 2 + 1)
        out_ft = torch.zeros(B, c * k, N // 2 + 1, device=x.device, dtype=torch.cfloat)
        out_ft[:, :, :l] = self.compl_mul1d("bix,iox->box", x_fft[:, :, :l],
                                            torch.complex(self.weights1, self.weights2)[:, :, :l])
        x = torch.fft.irfft(out_ft, n=N)
        x = x.permute(0, 2, 1).view(B, N, c, k)
        return x


# ##
class MWT_CZ1d(nn.Module):
    def __init__(self,
                 k=3, alpha=64,
                 L=0, c=1,
                 base='legendre',
                 initializer=None,
                 **kwargs):
        super(MWT_CZ1d, self).__init__()

        self.k = k
        self.L = L
        H0, H1, G0, G1, PHI0, PHI1 = get_filter(base, k)
        H0r = H0 @ PHI0
        G0r = G0 @ PHI0
        H1r = H1 @ PHI1
        G1r = G1 @ PHI1

        H0r[np.abs(H0r) < 1e-8] = 0
        H1r[np.abs(H1r) < 1e-8] = 0
        G0r[np.abs(G0r) < 1e-8] = 0
        G1r[np.abs(G1r) < 1e-8] = 0
        self.max_item = 3

        self.A = sparseKernelFT1d(k, alpha, c)
        self.B = sparseKernelFT1d(k, alpha, c)
        self.C = sparseKernelFT1d(k, alpha, c)

        self.T0 = nn.Linear(k, k)

        self.register_buffer('ec_s', torch.Tensor(
            np.concatenate((H0.T, H1.T), axis=0)))
        self.register_buffer('ec_d', torch.Tensor(
            np.concatenate((G0.T, G1.T), axis=0)))

        self.register_buffer('rc_e', torch.Tensor(
            np.concatenate((H0r, G0r), axis=0)))
        self.register_buffer('rc_o', torch.Tensor(
            np.concatenate((H1r, G1r), axis=0)))

    def forward(self, x):
        B, N, c, k = x.shape  # (B, N, k)
        ns = math.floor(np.log2(N))
        nl = pow(2, math.ceil(np.log2(N)))
        extra_x = x[:, 0:nl - N, :, :]
        x = torch.cat([x, extra_x], 1)
        Ud = torch.jit.annotate(List[Tensor], [])
        Us = torch.jit.annotate(List[Tensor], [])
        for i in range(ns - self.L):
            d, x = self.wavelet_transform(x)
            Ud += [self.A(d) + self.B(x)]
            Us += [self.C(d)]
        x = self.T0(x)  # coarsest scale transform

        #        reconstruct
        for i in range(ns - 1 - self.L, -1, -1):
            x = x + Us[i]
            x = torch.cat((x, Ud[i]), -1)
            x = self.evenOdd(x)
        x = x[:, :N, :, :]

        return x

    def wavelet_transform(self, x):
        xa = torch.cat([x[:, ::2, :, :],
                        x[:, 1::2, :, :],
                        ], -1)
        d = torch.matmul(xa, self.ec_d)
        s = torch.matmul(xa, self.ec_s)
        return d, s

    def evenOdd(self, x):

        B, N, c, ich = x.shape  # (B, N, c, k)
        assert ich == 2 * self.k
        x_e = torch.matmul(x, self.rc_e)
        x_o = torch.matmul(x, self.rc_o)

        x = torch.zeros(B, N * 2, c, self.k,
                        device=x.device)
        x[..., ::2, :, :] = x_e
        x[..., 1::2, :, :] = x_o
        return x
