# Supplementary material for: Demand prediction for shared bicycles around metro stations incorporating STAGCN
Source: PLoS One. 2025 Jul 15;20(7):e0328452. doi: 10.1371/journal.pone.0328452 (PMC12262888; doi:10.1371/journal.pone.0328452)
Supplement: S1 File — (ZIP) [file pone.0328452.s001.zip › code/STAGCN-LSTM-Informer.py]

import torch
import torch.nn as nn
import torch.nn.functional as F
import numpy as np
import pandas as pd
import matplotlib.pyplot as plt
from sklearn.preprocessing import MinMaxScaler
from sklearn.metrics import r2_score, mean_squared_error, mean_absolute_error, mean_absolute_percentage_error
import torch.optim as optim
from torch.optim.lr_scheduler import ReduceLROnPlateau
from torch.utils.data import DataLoader, TensorDataset
import math
from math import sqrt


try:
    from models import Informer
except ImportError:
    class Informer:
        class Model(nn.Module):
            def __init__(self, config):
                super().__init__()
                self.transformer = nn.Transformer(
                    d_model=config.d_model, nhead=config.n_heads,
                    num_encoder_layers=config.e_layers, num_decoder_layers=config.d_layers,
                    dim_feedforward=config.d_ff, dropout=config.dropout, batch_first=True
                )
                self.linear = nn.Linear(config.d_model, config.c_out * config.pred_len)

            def forward(self, x_enc, x_mark_enc, x_dec, x_mark_dec, mask=None):
                x_enc = x_enc + x_mark_enc
                x_dec = x_dec + x_mark_dec
                out = self.transformer(x_enc, x_dec)
                out = self.linear(out[:, -config.pred_len:, :])
                return out


def time_features(df_stamp, timeenc=1, freq='T'):
    dates = pd.to_datetime(df_stamp['date'])
    if timeenc == 1:
        hours = dates.dt.hour / 23.0
        weekdays = dates.dt.dayofweek / 6.0
        minutes = dates.dt.minute / 59.0
        return np.stack([hours, weekdays, minutes], axis=1)
    return df_stamp.values


# 构建邻接矩阵
def create_adj_matrix(stations_df, dist_threshold=0.01, line_weight=2.0):
    num_nodes = len(stations_df)
    adj = np.zeros((num_nodes, num_nodes), dtype=np.float32)

    # 基于距离的高斯核
    coords = stations_df[['latitude', 'longitude']].values
    for i in range(num_nodes):
        for j in range(num_nodes):
            if i != j:
                dist = np.sqrt(((coords[i] - coords[j]) ** 2).sum())
                adj[i, j] = np.exp(-dist ** 2 / (2 * dist_threshold ** 2))

    # 基于线路的加权
    for line, group in stations_df.groupby('line'):
        station_ids = group['station_id'].values
        for i in station_ids:
            for j in station_ids:
                if i != j:
                    idx_i = stations_df.index[stations_df['station_id'] == i][0]
                    idx_j = stations_df.index[stations_df['station_id'] == j][0]
                    adj[idx_i, idx_j] += line_weight

    # 归一化
    adj = adj / (adj.sum(axis=1, keepdims=True) + 1e-10)
    return torch.tensor(adj, dtype=torch.float32)


# Spatial-Temporal Attention Module
class SpatialTemporalAttention(nn.Module):
    def __init__(self, d_model, n_heads, dropout=0.1):
        super().__init__()
        self.n_heads = n_heads
        self.d_k = d_model // n_heads
        self.q_linear = nn.Linear(d_model, d_model)
        self.k_linear = nn.Linear(d_model, d_model)
        self.v_linear = nn.Linear(d_model, d_model)
        self.out_linear = nn.Linear(d_model, d_model)
        self.dropout = nn.Dropout(dropout)

    def forward(self, x, adj):
        batch, seq_len, nodes, d_model = x.size()
        q = self.q_linear(x).view(batch, seq_len, nodes, self.n_heads, self.d_k).transpose(2, 3)
        k = self.k_linear(x).view(batch, seq_len, nodes, self.n_heads, self.d_k).transpose(2, 3)
        v = self.v_linear(x).view(batch, seq_len, nodes, self.n_heads, self.d_k).transpose(2, 3)
        scores = torch.matmul(q, k.transpose(-2, -1)) / sqrt(self.d_k)
        adj = adj.unsqueeze(0).unsqueeze(0).unsqueeze(0)
        scores = scores.masked_fill(adj == 0, -1e9)
        attn = F.softmax(scores, dim=-1)
        attn = self.dropout(attn)
        out = torch.matmul(attn, v)
        out = out.transpose(2, 3).contiguous().view(batch, seq_len, nodes, d_model)
        out = self.out_linear(out)
        return out


# Graph Convolution Module
class GraphConvolution(nn.Module):
    def __init__(self, in_features, out_features):
        super().__init__()
        self.linear = nn.Linear(in_features, out_features)

    def forward(self, x, adj):
        out = torch.matmul(adj, x)
        out = self.linear(out)
        return out


# STAGCN Module
class STAGCN(nn.Module):
    def __init__(self, d_model, n_heads, num_nodes, features_per_node, dropout=0.1):
        super().__init__()
        self.st_attn = SpatialTemporalAttention(d_model, n_heads, dropout)
        self.gcn = GraphConvolution(d_model, d_model)
        self.norm = nn.LayerNorm(d_model)
        self.dropout = nn.Dropout(dropout)
        self.num_nodes = num_nodes
        self.features_per_node = features_per_node
        self.proj = nn.Linear(features_per_node, d_model)

    def forward(self, x, adj):
        batch, seq_len, features = x.size()
        x = x.view(batch, seq_len, self.num_nodes, self.features_per_node)
        x = self.proj(x)
        residual = x
        x = self.st_attn(x, adj)
        x = self.gcn(x, adj)
        x = self.norm(x + residual)
        x = self.dropout(x)
        x = x.view(batch, seq_len, -1)
        return x


# LSTM Module
class LSTMModule(nn.Module):
    def __init__(self, input_dim, hidden_dim, num_layers, dropout=0.1):
        super().__init__()
        self.lstm = nn.LSTM(input_dim, hidden_dim, num_layers, batch_first=True, dropout=dropout)
        self.linear = nn.Linear(hidden_dim, hidden_dim)

    def forward(self, x):
        out, (h_n, c_n) = self.lstm(x)
        out = self.linear(out)
        return out


# Informer Module
class InformerModule(nn.Module):
    def __init__(self, config):
        super().__init__()
        self.informer = Informer.Model(config)

    def forward(self, x_enc, x_mark_enc, x_dec, x_mark_dec, mask=None):
        return self.informer(x_enc, x_mark_enc, x_dec, x_mark_dec, mask)


# STAGCN-LSTM-Informer Model
class STAGCN_LSTM_Informer(nn.Module):
    def __init__(self, config, num_nodes, adj_matrix, features_per_node):
        super().__init__()
        self.stagcn = STAGCN(config.d_model, config.n_heads, num_nodes, features_per_node, config.dropout)
        self.lstm = LSTMModule(config.enc_in, config.d_model, num_layers=2, dropout=config.dropout)
        self.informer = InformerModule(config)
        self.fusion = nn.Sequential(
            nn.Linear(config.d_model * 3, config.d_model),
            nn.ReLU(),
            nn.Linear(config.d_model, config.c_out * config.pred_len)
        )
        self.num_nodes = num_nodes
        self.adj_matrix = adj_matrix

    def forward(self, x_enc, x_mark_enc, x_dec, x_mark_dec, mask=None):
        stagcn_out = self.stagcn(x_enc, self.adj_matrix)
        lstm_out = self.lstm(x_enc)
        informer_out = self.informer(x_enc, x_mark_enc, x_dec, x_mark_dec, mask)
        stagcn_out = stagcn_out[:, -1, :]
        lstm_out = lstm_out[:, -1, :]
        informer_out = informer_out.view(informer_out.size(0), -1)
        combined = torch.cat([stagcn_out, lstm_out, informer_out], dim=-1)
        out = self.fusion(combined)
        out = out.view(out.size(0), -1, self.c_out)
        return out


# Data loader function
def tslib_data_loader(window, length_size, batch_size, data, data_mark):
    seq_len = window
    sequence_length = seq_len + length_size
    result = np.array([data[i: i + sequence_length] for i in range(len(data) - sequence_length + 1)])
    result_mark = np.array([data_mark[i: i + sequence_length] for i in range(len(data) - sequence_length + 1)])
    x_temp = result[:, :-length_size]
    y_temp = result[:, -(length_size + int(window / 2)):]
    x_temp_mark = result_mark[:, :-length_size]
    y_temp_mark = result_mark[:, -(length_size + int(window / 2)):]
    x_temp = torch.tensor(x_temp).type(torch.float32)
    x_temp_mark = torch.tensor(x_temp_mark).type(torch.float32)
    y_temp = torch.tensor(y_temp).type(torch.float32)
    y_temp_mark = torch.tensor(y_temp_mark).type(torch.float32)
    ds = TensorDataset(x_temp, y_temp, x_temp_mark, y_temp_mark)
    dataloader = DataLoader(ds, batch_size=batch_size, shuffle=True)
    return dataloader, x_temp, y_temp, x_temp_mark, y_temp_mark


# Model training function with validation
def model_train_val(net, train_loader, val_loader, length_size, optimizer, criterion, scheduler, num_epochs, device,
                    early_patience=0.15, print_train=False):
    train_loss = []
    val_loss = []
    print_frequency = num_epochs / 20
    early_patience_epochs = int(early_patience * num_epochs)
    best_val_loss = float('inf')
    early_stop_counter = 0

    for epoch in range(num_epochs):
        total_train_loss = 0
        net.train()
        for i, (datapoints, labels, datapoints_mark, labels_mark) in enumerate(train_loader):
            datapoints, labels, datapoints_mark, labels_mark = datapoints.to(device), labels.to(
                device), datapoints_mark.to(device), labels_mark.to(device)
            optimizer.zero_grad()
            preds = net(datapoints, datapoints_mark, labels, labels_mark, None).squeeze()
            labels = labels[:, -length_size:].squeeze()
            loss = criterion(preds, labels)
            loss.backward()
            torch.nn.utils.clip_grad_norm_(net.parameters(), max_norm=1.0)
            optimizer.step()
            total_train_loss += loss.item()
        avg_train_loss = total_train_loss / len(train_loader)
        train_loss.append(avg_train_loss)

        with torch.no_grad():
            total_val_loss = 0
            for val_x, val_y, val_x_mark, val_y_mark in val_loader:
                val_x, val_y, val_x_mark, val_y_mark = val_x.to(device), val_y.to(device), val_x_mark.to(
                    device), val_y_mark.to(device)
                pred_val_y = net(val_x, val_x_mark, val_y, val_y_mark, None).squeeze()
                val_y = val_y[:, -length_size:].squeeze()
                val_loss_batch = criterion(pred_val_y, val_y)
                total_val_loss += val_loss_batch.item()
            avg_val_loss = total_val_loss / len(val_loader)
            val_loss.append(avg_val_loss)
            scheduler.step(avg_val_loss)

        if print_train and (epoch + 1) % print_frequency == 0:
            print(f"Epoch: {epoch + 1}, Train Loss: {avg_train_loss:.4f}, Val Loss: {avg_val_loss:.4f}")

        if avg_val_loss < best_val_loss:
            best_val_loss = avg_val_loss
            early_stop_counter = 0
        else:
            early_stop_counter += 1
            if early_stop_counter >= early_patience_epochs:
                print(f'Early stopping triggered at epoch {epoch + 1}.')
                break

    net.train()
    return net, train_loss, val_loss, epoch + 1


# Evaluation function
def cal_eval(y_real, y_pred):
    y_real, y_pred = np.array(y_real), np.array(y_pred)
    metrics = {}
    for i in range(y_real.shape[-1]):
        r2 = r2_score(y_real[:, :, i].ravel(), y_pred[:, :, i].ravel())
        mse = mean_squared_error(y_real[:, :, i].ravel(), y_pred[:, :, i].ravel())
        rmse = mean_squared_error(y_real[:, :, i].ravel(), y_pred[:, :, i].ravel(), squared=False)
        mae = mean_absolute_error(y_real[:, :, i].ravel(), y_pred[:, :, i].ravel())
        mape = mean_absolute_percentage_error(y_real[:, :, i].ravel(), y_pred[:, :, i].ravel()) * 100
        metrics[f'Station_{i + 1}'] = {'R2': r2, 'MSE': mse, 'RMSE': rmse, 'MAE': mae, 'MAPE': mape}
    return pd.DataFrame(metrics).T


# Config class
class Config:
    def __init__(self, data_dim, time_features_dim):
        self.seq_len = 4
        self.label_len = int(self.seq_len / 2)
        self.pred_len = 1
        self.freq = 'T'
        self.batch_size = 32  # 减小以适应显存
        self.num_epochs = 100
        self.learning_rate = 0.0001
        self.stop_ratio = 0.2
        self.dec_in = data_dim + time_features_dim
        self.enc_in = self.dec_in
        self.c_out = 239  # 每个站点预测
        self.d_model = 256
        self.n_heads = 8
        self.dropout = 0.2
        self.e_layers = 2
        self.d_layers = 1
        self.d_ff = 256
        self.factor = 5
        self.activation = 'gelu'
        self.channel_independence = 0
        self.top_k = 5
        self.num_kernels = 6
        self.distil = 1
        self.embed = 'timeF'
        self.output_attention = 0
        self.task_name = 'short_term_forecast'


# Main script
plt.rc('font', family='Arial')
plt.style.use("ggplot")
plt.rcParams['font.sans-serif'] = ['SimHei']
plt.rcParams['axes.unicode_minus'] = False

# Load datasets
metro_df = pd.read_csv('metro_stations.csv')  # 站点数据
bike_df = pd.read_csv('data/Ride_output.csv')  # 共享单车数据

# 确保站点顺序一致
num_nodes = 239
assert len(metro_df) == num_nodes, "Metro stations count mismatch"
station_cols = [f'station{i + 1}_demand' for i in range(num_nodes)]
assert all(col in bike_df.columns for col in station_cols), "Missing station demand columns"

# Build adjacency matrix
adj_matrix = create_adj_matrix(metro_df, dist_threshold=0.01, line_weight=2.0)
adj_matrix = adj_matrix.to(torch.device('cuda' if torch.cuda.is_available() else 'cpu'))

# Data preprocessing
data_dim = num_nodes + 3  # 239 stations + temperature, weekend, time_period
df_stamp = bike_df[['date']]
df_stamp['date'] = pd.to_datetime(df_stamp['date'])
time_features_data = time_features(df_stamp, timeenc=1, freq='T')
extra_features = bike_df[['temperature', 'weekend', 'hour']].values
data_stamp = np.concatenate([time_features_data, extra_features], axis=1)
data = bike_df[station_cols + ['temperature', 'weekend', 'hour']].values
scaler = MinMaxScaler()
data_inverse = scaler.fit_transform(data)

# Split data
data_length = len(data_inverse)
train_set = 0.6
val_set = 0.1
train_length = int(train_set * data_length)
val_length = int(val_set * data_length)
data_train = data_inverse[:train_length, :]
data_val = data_inverse[train_length:train_length + val_length, :]
data_test = data_inverse[train_length + val_length:, :]
data_train_mark = data_stamp[:train_length, :]
data_val_mark = data_stamp[train_length:train_length + val_length, :]
data_test_mark = data_stamp[train_length + val_length:, :]

# Data loaders
window = 4
length_size = 1
batch_size = 32
train_loader, x_train, y_train, x_train_mark, y_train_mark = tslib_data_loader(window, length_size, batch_size,
                                                                               data_train, data_train_mark)
val_loader, x_val, y_val, x_val_mark, y_val_mark = tslib_data_loader(window, length_size, batch_size, data_val,
                                                                     data_val_mark)
test_loader, x_test, y_test, x_test_mark, y_test_mark = tslib_data_loader(window, length_size, batch_size, data_test,
                                                                          data_test_mark)

# Initialize model
device = torch.device('cuda' if torch.cuda.is_available() else 'cpu')
config = Config(data_dim, time_features_data.shape[1])
features_per_node = data_dim // num_nodes  # 每个站点的特征数
net = STAGCN_LSTM_Informer(config, num_nodes, adj_matrix, features_per_node).to(device)
criterion = nn.MSELoss().to(device)
optimizer = optim.Adam(net.parameters(), lr=config.learning_rate)
scheduler = ReduceLROnPlateau(optimizer, mode='min', factor=0.1, patience=int(0.25 * config.num_epochs), verbose=True)

# Train model
trained_model, train_loss, val_loss, final_epoch = model_train_val(
    net, train_loader, val_loader, length_size, optimizer, criterion, scheduler,
    config.num_epochs, device, early_patience=config.stop_ratio, print_train=True
)
trained_model.eval()

# Predict and evaluate
pred = trained_model(x_test.to(device), x_test_mark.to(device), y_test.to(device), y_test_mark.to(device))
true = y_test[:, -length_size:, :num_nodes].detach().cpu()
pred = pred.detach().cpu()
print("Shape of true before adjustment:", true.shape)
print("Shape of pred before adjustment:", pred.shape)
true = true[:, :, :]
pred = pred[:, :, :]
print("Shape of pred after adjustment:", pred.shape)
print("Shape of true after adjustment:", true.shape)

# Inverse transform
target_scaler = MinMaxScaler()
target_data = bike_df[station_cols].values
target_scaler.fit(target_data)
pred_uninverse = target_scaler.inverse_transform(pred.reshape(-1, num_nodes)).reshape(pred.shape)
true_uninverse = target_scaler.inverse_transform(true.reshape(-1, num_nodes)).reshape(true.shape)
true, pred = true_uninverse, pred_uninverse

# Evaluate
df_eval = cal_eval(true, pred)
print(df_eval)

# Visualize first 5 stations
for i in range(min(5, num_nodes)):
    plt.figure(figsize=(12, 4))
    plt.plot(true[:, :, i].flatten(), label='Real')
    plt.plot(pred[:, :, i].flatten(), label='Predict')
    plt.title(f'STAGCN_LSTM_Informer Station {i + 1} Result')
    plt.legend()
    plt.show()

# Save results
result_df = pd.DataFrame({f'Station_{i + 1}_Real': true[:, :, i].flatten() for i in range(num_nodes)})
result_df.update({f'Station_{i + 1}_Predict': pred[:, :, i].flatten() for i in range(num_nodes)})
result_df.to_csv('真实值与预测值_STAGCN_LSTM_Informer.csv', index=False, encoding='utf-8')
print('真实值和预测值已保存到真实值与预测值_STAGCN_LSTM_Informer.csv文件中。')
