# Supplementary material for: Demand prediction for shared bicycles around metro stations incorporating STAGCN
Source: PLoS One. 2025 Jul 15;20(7):e0328452. doi: 10.1371/journal.pone.0328452 (PMC12262888; doi:10.1371/journal.pone.0328452)
Supplement: S1 File — (ZIP) [file pone.0328452.s001.zip › code/utils/test.py]

import pandas as pd
import numpy as np
import matplotlib.pyplot as plt
import time  # 添加时间测量
from thop import profile  # 添加thop用于FLOPs计算
from sklearn.preprocessing import MinMaxScaler
from sklearn.metrics import r2_score, mean_squared_error, mean_absolute_error, mean_absolute_percentage_error
import torch
import torch.nn as nn
import torch.optim as optim
from torch.optim.lr_scheduler import ReduceLROnPlateau
from torch.utils.data import DataLoader, TensorDataset
from models import Informer
from utils.timefeatures import time_features

plt.rc('font', family='Arial')
plt.style.use("ggplot")
plt.rcParams['font.sans-serif'] = ['SimHei']
plt.rcParams['axes.unicode_minus'] = False

def tslib_data_loader(window, length_size, batch_size, data, data_mark):
    seq_len = window
    sequence_length = seq_len + length_size
    result = np.array([data[i: i + sequence_length] for i in range(len(data) - sequence_length + 1)])
    result_mark = np.array([data_mark[i: i + sequence_length] for i in range(len(data) - sequence_length + 1)])

    x_temp = result[:, :-length_size]
    y_temp = result[:, -(length_size + int(window / 2)):]
    x_temp_mark = result_mark[:, :-length_size]
    y_temp_mark = result_mark[:, -(length_size + int(window / 2)):]

    x_temp = torch.tensor(x_temp).type(torch.float32)
    x_temp_mark = torch.tensor(x_temp_mark).type(torch.float32)
    y_temp = torch.tensor(y_temp).type(torch.float32)
    y_temp_mark = torch.tensor(y_temp_mark).type(torch.float32)

    ds = TensorDataset(x_temp, y_temp, x_temp_mark, y_temp_mark)
    dataloader = DataLoader(ds, batch_size=batch_size, shuffle=True)
    return dataloader, x_temp, y_temp, x_temp_mark, y_temp_mark

def model_train(net, train_loader, length_size, optimizer, criterion, num_epochs, device, print_train=False):
    train_loss = []
    epoch_times = []  # 记录每轮训练时间
    print_frequency = num_epochs / 20

    start_total_time = time.time()  # 记录总训练开始时间
    for epoch in range(num_epochs):
        start_epoch_time = time.time()  # 记录单轮开始时间
        total_train_loss = 0

        net.train()
        for i, (datapoints, labels, datapoints_mark, labels_mark) in enumerate(train_loader):
            datapoints, labels, datapoints_mark, labels_mark = datapoints.to(device), labels.to(device), datapoints_mark.to(device), labels_mark.to(device)
            optimizer.zero_grad()
            preds = net(datapoints, datapoints_mark, labels, labels_mark, None).squeeze()
            labels = labels[:, -length_size:].squeeze()
            loss = criterion(preds, labels)
            loss.backward()
            optimizer.step()
            total_train_loss += loss.item()

        avg_train_loss = total_train_loss / len(train_loader)
        train_loss.append(avg_train_loss)

        epoch_time = time.time() - start_epoch_time  # 计算单轮耗时
        epoch_times.append(epoch_time)

        if print_train and (epoch + 1) % print_frequency == 0:
            print(f"Epoch: {epoch + 1}, Train Loss: {avg_train_loss:.4f}, Epoch Time: {epoch_time:.2f}s")

    total_train_time = (time.time() - start_total_time) / 3600  # 转换为小时
    return net, train_loss, epoch_times, total_train_time, epoch + 1

def cal_eval(y_real, y_pred):
    y_real, y_pred = np.array(y_real).ravel(), np.array(y_pred).ravel()
    r2 = r2_score(y_real, y_pred)
    mse = mean_squared_error(y_real, y_pred, squared=True)
    rmse = mean_squared_error(y_real, y_pred, squared=False)
    mae = mean_absolute_error(y_real, y_pred)
    mape = mean_absolute_percentage_error(y_real, y_pred) * 100

    df_eval = pd.DataFrame({'R2': r2, 'MSE': mse, 'RMSE': rmse, 'MAE': mae, 'MAPE': mape}, index=['Eval'])
    return df_eval

# 数据加载和预处理
df = pd.read_csv("/home/wl/informer/data/龙胜(相关3).csv", encoding='gbk')
data_dim = df[df.columns.drop('date')].shape[1]
data_target = df['Target']
data = df[df.columns.drop('date')]

df_stamp = df[['date']]
df_stamp['date'] = pd.to_datetime(df_stamp.date)
data_stamp = time_features(df_stamp, timeenc=1, freq='T')

scaler = MinMaxScaler()
data_inverse = scaler.fit_transform(np.array(data))

data_length = len(data_inverse)
train_set = 0.7
data_train = data_inverse[:int(train_set * data_length), :]
data_train_mark = data_stamp[:int(train_set * data_length), :]
data_test = data_inverse[int(train_set * data_length):, :]
data_test_mark = data_stamp[int(train_set * data_length):, :]

window = 4
length_size = 1
batch_size = 64
train_loader, x_train, y_train, x_train_mark, y_train_mark = tslib_data_loader(window, length_size, batch_size, data_train, data_train_mark)
test_loader, x_test, y_test, x_test_mark, y_test_mark = tslib_data_loader(window, length_size, batch_size, data_test, data_test_mark)

device = torch.device('cuda' if torch.cuda.is_available() else 'cpu')
print(f"Running on: {device}")

num_epochs = 100
learning_rate = 0.0001
scheduler_patience = int(0.25 * num_epochs)
early_patience = 0.2

class Config:
    def __init__(self):
        self.seq_len = window
        self.label_len = int(window / 2)
        self.pred_len = length_size
        self.freq = 't'
        self.batch_size = batch_size
        self.num_epochs = num_epochs
        self.learning_rate = learning_rate
        self.stop_ratio = early_patience
        self.dec_in = data_dim
        self.enc_in = data_dim
        self.c_out = 1
        self.d_model = 128
        self.n_heads = 8
        self.dropout = 0.1
        self.e_layers = 2
        self.d_layers = 1
        self.d_ff = 128
        self.factor = 5
        self.activation = 'gelu'
        self.channel_independence = 0
        self.top_k = 5
        self.num_kernels = 6
        self.distil = 1
        self.embed = 'timeF'
        self.output_attention = 0
        self.task_name = 'short_term_forecast'

config = Config()
model_type = 'Informer'  # 仅计算Informer模型效率
net = Informer.Model(config).to(device)
criterion = nn.MSELoss().to(device)
optimizer = optim.Adam(net.parameters(), lr=learning_rate)
scheduler = ReduceLROnPlateau(optimizer, mode='min', factor=0.1, patience=scheduler_patience)

# 计算FLOPs
input_shape = (batch_size, window, data_dim)
input_mark_shape = (batch_size, window, data_stamp.shape[1])
label_shape = (batch_size, int(window / 2) + length_size, data_dim)
label_mark_shape = (batch_size, int(window / 2) + length_size, data_stamp.shape[1])
flops_input = torch.randn(input_shape).to(device)
flops_mark = torch.randn(input_mark_shape).to(device)
flops_label = torch.randn(label_shape).to(device)
flops_label_mark = torch.randn(label_mark_shape).to(device)
flops, params = profile(net, inputs=(flops_input, flops_mark, flops_label, flops_label_mark, None))
flops_gflops = flops / 1e9  # 转换为十亿次（GFLOPs）

# 训练模型并记录时间
trained_model, train_loss, epoch_times, total_train_time, final_epoch = model_train(net, train_loader, length_size, optimizer, criterion, num_epochs, device, print_train=True)

# 预测
trained_model.eval()
pred = trained_model(x_test.to(device), x_test_mark.to(device), y_test.to(device), y_test_mark.to(device))
true = y_test[:, -length_size:, -1:].detach().cpu()
pred = pred.detach().cpu()

true = true[:, :, -1]
pred = pred[:, :, -1]
print("Shape of pred after adjustment:", pred.shape)
print("Shape of true after adjustment:", true.shape)

y_data_test_inverse = scaler.fit_transform(np.array(data_target).reshape(-1, 1))
pred_uninverse = scaler.inverse_transform(pred[:, -1:])
true_uninverse = scaler.inverse_transform(true[:, -1:])
true, pred = true_uninverse, pred_uninverse
df_eval = cal_eval(true, pred)
print(df_eval)

# 绘制预测结果
df_pred_true = pd.DataFrame({'Predict': pred.flatten(), 'Real': true.flatten()})
df_pred_true.plot(figsize=(12, 4))
plt.title(model_type + ' Result')
plt.show()

# 绘制计算效率图表
# 图1：每轮训练时间（秒）
plt.figure(figsize=(10, 6))
plt.plot(range(1, len(epoch_times) + 1), epoch_times, label='Training Time per Epoch', color='blue')
plt.xlabel('Epoch')
plt.ylabel('Time (seconds)')
plt.title('Training Time per Epoch')
plt.legend()
plt.grid(True)
plt.show()

# 图2：FLOPs（GFLOPs，柱状图）
plt.figure(figsize=(8, 5))
plt.bar(['Informer'], [flops_gflops], color='green')
plt.ylabel('FLOPs (GFLOPs)')
plt.title('Model FLOPs')
plt.grid(True)
plt.show()

# 图3：总训练时间（小时，柱状图）
plt.figure(figsize=(8, 5))
plt.bar(['Informer'], [total_train_time], color='orange')
plt.ylabel('Total Training Time (hours)')
plt.title('Total Training Time')
plt.grid(True)
plt.show()

# 保存效率指标到DataFrame
efficiency_df = pd.DataFrame({
    'Model': [model_type],
    'FLOPs (GFLOPs)': [flops_gflops],
    'Avg Training Time per Epoch (s)': [np.mean(epoch_times)],
    'Total Training Time (h)': [total_train_time]
})
print("Efficiency Metrics:")
print(efficiency_df)

# 保存效率指标到CSV（可选）
#efficiency_df.to_csv('efficiency_metrics.csv', index=False)
