# Supplementary material for: Demand prediction for shared bicycles around metro stations incorporating STAGCN
Source: PLoS One. 2025 Jul 15;20(7):e0328452. doi: 10.1371/journal.pone.0328452 (PMC12262888; doi:10.1371/journal.pone.0328452)
Supplement: S1 File — (ZIP) [file pone.0328452.s001.zip › code/utils/test1.py]

import pandas as pd
import numpy as np
import matplotlib.pyplot as plt
import time
from thop import profile
from sklearn.preprocessing import MinMaxScaler
from sklearn.metrics import r2_score, mean_squared_error, mean_absolute_error, mean_absolute_percentage_error
import torch
import torch.nn as nn
import torch.optim as optim
from torch.optim.lr_scheduler import ReduceLROnPlateau
from torch.utils.data import DataLoader, TensorDataset
from models import Informer
from utils.timefeatures import time_features

plt.rc('font', family='Arial')
plt.style.use("ggplot")
plt.rcParams['font.sans-serif'] = ['Times New Roman']
plt.rcParams['axes.unicode_minus'] = False

def tslib_data_loader(window, length_size, batch_size, data, data_mark):
    seq_len = window
    sequence_length = seq_len + length_size
    result = np.array([data[i: i + sequence_length] for i in range(len(data) - sequence_length + 1)])
    result_mark = np.array([data_mark[i: i + sequence_length] for i in range(len(data) - sequence_length + 1)])

    x_temp = result[:, :-length_size]
    y_temp = result[:, -(length_size + int(window / 2)):]
    x_temp_mark = result_mark[:, :-length_size]
    y_temp_mark = result_mark[:, -(length_size + int(window / 2)):]

    x_temp = torch.tensor(x_temp).type(torch.float32)
    x_temp_mark = torch.tensor(x_temp_mark).type(torch.float32)
    y_temp = torch.tensor(y_temp).type(torch.float32)
    y_temp_mark = torch.tensor(y_temp_mark).type(torch.float32)

    ds = TensorDataset(x_temp, y_temp, x_temp_mark, y_temp_mark)
    dataloader = DataLoader(ds, batch_size=batch_size, shuffle=True)
    return dataloader, x_temp, y_temp, x_temp_mark, y_temp_mark

def model_train(net, train_loader, length_size, optimizer, criterion, num_epochs, device, print_train=False):
    train_loss = []
    epoch_times = []
    print_frequency = num_epochs / 20

    start_total_time = time.time()
    for epoch in range(num_epochs):
        start_epoch_time = time.time()
        total_train_loss = 0

        net.train()
        for i, (datapoints, labels, datapoints_mark, labels_mark) in enumerate(train_loader):
            datapoints, labels, datapoints_mark, labels_mark = datapoints.to(device), labels.to(device), datapoints_mark.to(device), labels_mark.to(device)
            optimizer.zero_grad()
            preds = net(datapoints, datapoints_mark, labels, labels_mark, None).squeeze()
            labels = labels[:, -length_size:].squeeze()
            loss = criterion(preds, labels)
            loss.backward()
            optimizer.step()
            total_train_loss += loss.item()

        avg_train_loss = total_train_loss / len(train_loader)
        train_loss.append(avg_train_loss)

        epoch_time = time.time() - start_epoch_time
        epoch_times.append(epoch_time)

        if print_train and (epoch + 1) % print_frequency == 0:
            print(f"Epoch: {epoch + 1}, Train Loss: {avg_train_loss:.4f}, Epoch Time: {epoch_time:.2f}s")

    total_train_time = (time.time() - start_total_time) / 3600
    return net, train_loss, epoch_times, total_train_time, epoch + 1

def model_train_val(net, train_loader, val_loader, length_size, optimizer, criterion, scheduler, num_epochs, device, early_patience=0.15, print_train=False):
    train_loss = []
    val_loss = []
    print_frequency = num_epochs / 20

    early_patience_epochs = int(early_patience * num_epochs)
    best_val_loss = float('inf')
    early_stop_counter = 0

    start_total_time = time.time()
    epoch_times = []
    for epoch in range(num_epochs):
        start_epoch_time = time.time()
        total_train_loss = 0

        net.train()
        for i, (datapoints, labels, datapoints_mark, labels_mark) in enumerate(train_loader):
            datapoints, labels, datapoints_mark, labels_mark = datapoints.to(device), labels.to(device), datapoints_mark.to(device), labels_mark.to(device)
            optimizer.zero_grad()
            preds = net(datapoints, datapoints_mark, labels, labels_mark, None).squeeze()
            labels = labels[:, -length_size:].squeeze()
            loss = criterion(preds, labels)
            loss.backward()
            optimizer.step()
            total_train_loss += loss.item()

        avg_train_loss = total_train_loss / len(train_loader)
        train_loss.append(avg_train_loss)

        with torch.no_grad():
            total_val_loss = 0
            for val_x, val_y, val_x_mark, val_y_mark in val_loader:
                val_x, val_y, val_x_mark, val_y_mark = val_x.to(device), val_y.to(device), val_x_mark.to(device), val_y_mark.to(device)
                pred_val_y = net(val_x, val_x_mark, val_y, val_y_mark, None).squeeze()
                val_y = val_y[:, -length_size:].squeeze()
                val_loss_batch = criterion(pred_val_y, val_y)
                total_val_loss += val_loss_batch.item()

            avg_val_loss = total_val_loss / len(val_loader)
            val_loss.append(avg_val_loss)

            scheduler.step(avg_val_loss)

        epoch_time = time.time() - start_epoch_time
        epoch_times.append(epoch_time)

        if print_train and (epoch + 1) % print_frequency == 0:
            print(f"Epoch: {epoch + 1}, Train Loss: {avg_train_loss:.4f}, Val Loss: {avg_val_loss:.4f}, Epoch Time: {epoch_time:.2f}s")

        if avg_val_loss < best_val_loss:
            best_val_loss = avg_val_loss
            early_stop_counter = 0
        else:
            early_stop_counter += 1
            if early_stop_counter >= early_patience_epochs:
                print(f'Early stopping triggered at epoch {epoch + 1}.')
                break

    total_train_time = (time.time() - start_total_time) / 3600
    plt.figure(figsize=(10, 6))
    plt.plot(train_loss, label='Train Loss', color='blue')
    plt.plot(val_loss, label='Validation Loss', color='red')
    plt.xlabel('Epoch')
    plt.ylabel('Loss')
    plt.title('Training and Validation Loss')
    plt.legend()
    plt.grid(True)
    plt.show()
    return net, train_loss, val_loss, epoch_times, total_train_time, epoch + 1

def cal_eval(y_real, y_pred):
    y_real, y_pred = np.array(y_real).ravel(), np.array(y_pred).ravel()
    r2 = r2_score(y_real, y_pred)
    mse = mean_squared_error(y_real, y_pred, squared=True)
    rmse = mean_squared_error(y_real, y_pred, squared=False)
    mae = mean_absolute_error(y_real, y_pred)
    mape = mean_absolute_percentage_error(y_real, y_pred) * 100

    df_eval = pd.DataFrame({'R2': r2, 'MSE': mse, 'RMSE': rmse, 'MAE': mae, 'MAPE': mape}, index=['Eval'])
    return df_eval

# 加载5月-6月数据
df = pd.read_csv("/home/wl/informer/data/碧海湾5、6月初.csv", encoding='gbk')
data_dim = df[df.columns.drop('date')].shape[1]
data_target = df['target']
data = df[df.columns.drop('date')]

df_stamp = df[['date']]
df_stamp['date'] = pd.to_datetime(df_stamp.date)
data_stamp = time_features(df_stamp, timeenc=1, freq='T')

# 加载7月数据
df_july = pd.read_csv("/home/wl/informer/data/碧海湾6月底.csv", encoding='gbk')
data_target_july = df_july['target']
data_july = df_july[df_july.columns.drop('date')]
df_stamp_july = df_july[['date']]
df_stamp_july['date'] = pd.to_datetime(df_stamp_july.date)
data_stamp_july = time_features(df_stamp_july, timeenc=1, freq='T')

# 数据归一化（对5月-6月和7月数据分别归一化）
scaler = MinMaxScaler()
data_inverse = scaler.fit_transform(np.array(data))
data_inverse_july = scaler.fit_transform(np.array(data_july))

# 数据集划分
data_length = len(data_inverse)
train_ratio = 0.7
train_end = int(train_ratio * data_length)

data_train = data_inverse[:train_end, :]
data_train_mark = data_stamp[:train_end, :]
data_val = data_inverse[train_end:, :]
data_val_mark = data_stamp[train_end:, :]

data_test_july = data_inverse_july[:int(len(data_inverse_july)/2), :]  # 7月1日-7月15日
data_test_mark_july = data_stamp_july[:int(len(data_inverse_july)/2), :]

window = 272
length_size = 68
batch_size = 128
train_loader, x_train, y_train, x_train_mark, y_train_mark = tslib_data_loader(window, length_size, batch_size, data_train, data_train_mark)
val_loader, x_val, y_val, x_val_mark, y_val_mark = tslib_data_loader(window, length_size, batch_size, data_val, data_val_mark)
test_loader_july, x_test_july, y_test_july, x_test_mark_july, y_test_mark_july = tslib_data_loader(window, length_size, batch_size, data_test_july, data_test_mark_july)

device = torch.device('cuda' if torch.cuda.is_available() else 'cpu')
print(f"Running on: {device}")

num_epochs = 100
learning_rate = 0.0001
scheduler_patience = int(0.25 * num_epochs)
early_patience = 0.2

class Config:
    def __init__(self):
        self.seq_len = window
        self.label_len = int(window / 2)
        self.pred_len = length_size
        self.freq = 't'
        self.batch_size = batch_size
        self.num_epochs = num_epochs
        self.learning_rate = learning_rate
        self.stop_ratio = early_patience
        self.dec_in = data_dim
        self.enc_in = data_dim
        self.c_out = 1
        self.d_model = 128
        self.n_heads = 8
        self.dropout = 0.1
        self.e_layers = 2
        self.d_layers = 1
        self.d_ff = 128
        self.factor = 5
        self.activation = 'gelu'
        self.channel_independence = 0
        self.top_k = 5
        self.num_kernels = 6
        self.distil = 1
        self.embed = 'timeF'
        self.output_attention = 0
        self.task_name = 'short_term_forecast'

config = Config()
model_type = 'Informer'
net = Informer.Model(config).to(device)
criterion = nn.MSELoss().to(device)
optimizer = optim.Adam(net.parameters(), lr=learning_rate)
scheduler = ReduceLROnPlateau(optimizer, mode='min', factor=0.1, patience=scheduler_patience)

# 计算FLOPs
# input_shape = (batch_size, window, data_dim)
# input_mark_shape = (batch_size, window, data_stamp.shape[1])
# label_shape = (batch_size, int(window / 2) + length_size, data_dim)
# label_mark_shape = (batch_size, int(window / 2) + length_size, data_stamp.shape[1])
# flops_input = torch.randn(input_shape).to(device)
# flops_mark = torch.randn(input_mark_shape).to(device)
# flops_label = torch.randn(label_shape).to(device)
# flops_label_mark = torch.randn(label_mark_shape).to(device)
# flops, params = profile(net, inputs=(flops_input, flops_mark, flops_label, flops_label_mark, None))
# flops_gflops = flops / 1e9

# 训练模型
trained_model, train_loss, val_loss, epoch_times, total_train_time, final_epoch = model_train_val(net, train_loader, val_loader, length_size, optimizer, criterion, scheduler, num_epochs, device, early_patience=early_patience, print_train=True)

# 预测：原始验证集（6月16日-6月30日）
trained_model.eval()
pred_val = trained_model(x_val.to(device), x_val_mark.to(device), y_val.to(device), y_val_mark.to(device))
true_val = y_val[:, -length_size:, -1:].detach().cpu()
pred_val = pred_val.detach().cpu()
true_val = true_val[:, :, -1]
pred_val = pred_val[:, :, -1]
pred_val_uninverse = scaler.inverse_transform(pred_val[:, -1:])
true_val_uninverse = scaler.inverse_transform(true_val[:, -1:])
df_eval_val = cal_eval(true_val_uninverse, pred_val_uninverse)
print("Validation Set (June 16-30) Evaluation:")
print(df_eval_val)

# 预测：7月独立测试集
pred_july = trained_model(x_test_july.to(device), x_test_mark_july.to(device), y_test_july.to(device), y_test_mark_july.to(device))
true_july = y_test_july[:, -length_size:, -1:].detach().cpu()
pred_july = pred_july.detach().cpu()
true_july = true_july[:, :, -1]
pred_july = pred_july[:, :, -1]
pred_july_uninverse = scaler.inverse_transform(pred_july[:, -1:])
true_july_uninverse = scaler.inverse_transform(true_july[:, -1:])
df_eval_july = cal_eval(true_july_uninverse, pred_july_uninverse)
print("Independent Test Set (July 1-15) Evaluation:")
print(df_eval_july)

# 绘制7月测试集预测结果
df_pred_true_july = pd.DataFrame({'Predict': pred_july_uninverse.flatten(), 'Real': true_july_uninverse.flatten()})
df_pred_true_july.plot(figsize=(12, 4))
#plt.title('Informer Result on July 1-15 Test Set')
plt.xlabel('Time Steps', fontsize=12, color='black', family='Times New Roman')  # 横坐标表示时间步长
plt.ylabel('Counts',fontsize=12, color='black', family='Times New Roman')    # 纵坐标表示数量
plt.tick_params(axis='both', labelcolor='black')  # 设置刻度标签为黑色
plt.legend(prop={'family': 'Times New Roman', 'size': 10})  # 设置图例字体
plt.show()


# 绘制计算效率图表
# plt.figure(figsize=(10, 6))
# plt.plot(range(1, len(epoch_times) + 1), epoch_times, label='Training Time per Epoch', color='blue')
# plt.xlabel('Epoch')
# plt.ylabel('Time (seconds)')
# plt.title('Training Time per Epoch')
# plt.legend()
# plt.grid(True)
# plt.show()
#
# plt.figure(figsize=(8, 5))
# plt.bar(['Informer'], [flops_gflops], color='green')
# plt.ylabel('FLOPs (GFLOPs)')
# plt.title('Model FLOPs')
# plt.grid(True)
# plt.show()
#
# plt.figure(figsize=(8, 5))
# plt.bar(['Informer'], [total_train_time], color='orange')
# plt.ylabel('Total Training Time (hours)')
# plt.title('Total Training Time')
# plt.grid(True)
# plt.show()

# 汇总评估结果
# eval_summary = pd.concat([df_eval_val.rename(index={'Eval': 'June 16-30'}), df_eval_july.rename(index={'Eval': 'July 1-15'})])
# print("Evaluation Summary:")
# print(eval_summary)

# 保存评估结果和效率指标
# eval_summary.to_csv('evaluation_summary.csv')
# efficiency_df = pd.DataFrame({
#     'Model': [model_type],
#     'FLOPs (GFLOPs)': [flops_gflops],
#     'Avg Training Time per Epoch (s)': [np.mean(epoch_times)],
#     'Total Training Time (h)': [total_train_time]
# })
# print("Efficiency Metrics:")
# print(efficiency_df)
# efficiency_df.to_csv('efficiency_metrics.csv', index=False)
